# Supplementary material for: AGO2a but not AGO2b mediates antiviral defense against infection of wild-type cucumber mosaic virus in tomato
Source: Hortic Res. 2023 Mar 13;10(5):uhad043. doi: 10.1093/hr/uhad043 (PMC10177002; doi:10.1093/hr/uhad043)
Supplement: Web_Material_uhad043 [file web_material_uhad043.zip]

Archive with 10 entries (10 files):
- SFig 1.tif
- SFig 2.tif
- SFig 3.tif
- SFig 4.tif
- SFig 5.tif
- SFig 6.tif
- SFig 7.tif
- SFig 8.tif
- SFig 9.tif
- Supplementary Information-revised.docx
